# Supplementary material for: Phylogenetic and Expression Analysis of Fos Transcription Factors in Zebrafish
Source: Int J Mol Sci. 2022 Sep 3;23(17):10098. doi: 10.3390/ijms231710098 (PMC9456341; doi:10.3390/ijms231710098)
Supplement: Supplementary file 1 [file ijms-23-10098-s001.zip]

Archive with 1 entries (1 files):
- ijms-1901036-supplementary.pdf
